# Supplementary material for: Valorization of biomass into amine- functionalized bio graphene for efficient ciprofloxacin adsorption in water-modeling and optimization study
Source: PLoS One. 2020 Apr 14;15(4):e0231045. doi: 10.1371/journal.pone.0231045 (PMC7156080; doi:10.1371/journal.pone.0231045)
Supplement: S1 Table — (XLSX) [file pone.0231045.s001.xlsx]

## Sheet: Sheet1
C0	Removal.E	Ce	qe	logqe	logce	Ce/qe	qe/ce	ln ce	Ƹ2	ln qe		qcal				C0	Kr
50	99.9	0.05	50.4545	1.7029	-1.30103	0.000990991	1009.09	-2.99573	5.6516e+07	3.92107	0.0283	1.76678	0.964983	31.4933		50	0.0276276
75	99.1	0.675	75.0758	1.8755	-0.170696	0.00899092	111.223	-0.393043	5.03643e+06	4.3185	0.04455	15.1515	0.798184	0		75	0.0185896
100	98.8	1.2	99.798	1.99912	0.0791812	0.0120243	83.165	0.182322	2.24013e+06	4.60315	0.0582	20.6186	0.793397	31.4933		100	0.0140073
125	94.5	6.875	119.318	2.07671	0.837273	0.057619	17.3554	1.92789	112446	4.78179	0.20575	33.4143	0.719956	31.4933		125	0.0112373
150	90.1	14.85	136.515	2.13518	1.17173	0.108779	9.19294	2.698	25895.5	4.91644	0.4131	35.9477	0.736676	31.4933		150	0.00938199
200	86.6	26.8	174.949	2.24291	1.42813	0.153187	6.52797	3.2884	8182.85	5.1645	0.7238	37.0268	0.788357	31.4933		200	0.00705304
	langmuir															volume	1	L
																mass	0.99	g
slope	0.00579226		qmax	172.644
interc.	0.00822865		b	0.703914
r2	0.975002
	fraundlich
slope	0.187804		n	5.32469								Langmuir
interc.	4.47022		kf	89.0719
r2	0.971641
	Temkin
slope	18.1974
interc.	-4.71197		B	18.1974
r2	0.914697		Kt	0.771745
	Dubinin
slope	-1.60716e-08
interc.	4.78884		𝛽	1.60716e-08							Dubinin-Radushkevich
r2	0.663381		qmax	120.526
											Fraundlich
											Temkin

## Sheet: Sheet2
							C0	Removal.E	Ce	qe	logqe	logce	Ce/qe	qe/ce
							5	99.9	0.005	5.55	0.744293	-2.30103	0.000900901	1110
							10	91	0.9	10.1111	1.0048	-0.0457575	0.089011	11.2346
							15	82	2.7	13.6667	1.13566	0.431364	0.197561	5.06173
							20	74	5.2	16.4444	1.21602	0.716003	0.316216	3.16239
							30	57	12.9	19	1.27875	1.11059	0.678947	1.47287
		Isotherm	Formula	Linear Form	Plot	parameter
		Langmuir			vs.	q max (mg/g)
						KL (L/mg)
						R2
		Freundlich		Log	vs.	KF(mg/g(L/mg)1/n)
				#NAME?
				+
				log		n
						R2
		Temkin			vs.	k t (L/mg)
						B1
						R2
		Dubinin–Radushkevich			vs.	q max (mg/g)
						R2
