# Supplementary material for: Valorization of biomass into amine- functionalized bio graphene for efficient ciprofloxacin adsorption in water-modeling and optimization study
Source: PLoS One. 2020 Apr 14;15(4):e0231045. doi: 10.1371/journal.pone.0231045 (PMC7156080; doi:10.1371/journal.pone.0231045)
Supplement: S2 Table — (XLSX) [file pone.0231045.s002.xlsx]

## Sheet: Sheet3
				KINETIC
														first
	t(min)	C0	R.E	qt	qe	log(qe-qt)	t/qt	t^0.5
	0	50	0
	2	50	37.6	18.9899	50.1	1.4929	0.105319	1.41421
	5	50	69.8	35.2525	50.1	1.17165	0.141834	2.23607
	10	50	77.5	39.1414	50.1	1.03975	0.255484	3.16228
	15	50	86.5	43.6869	50.1	0.80707	0.343353	3.87298
	20	50	91.3	46.1111	50.1	0.600852	0.433735	4.47214
	30	50	97.7	49.3434	50.1	-0.121153	0.607984	5.47723
	t(min)	C0	R.E	qt	qe	log(qe-qt)	t/qt	t^0.5
	0		0
	2	75	31.2	23.6364	68	1.64703	0.0846154	1.41421
	5	75	39.8	30.1515	68	1.57805	0.165829	2.23607
	10	75	49.6	37.5758	68	1.48322	0.266129	3.16228
	15	75	68.2	51.6667	68	1.21307	0.290323	3.87298						second
	20	75	77.4	58.6364	68	0.971445	0.341085	4.47214
	30	75	88.3	66.8939	68	0.0437789	0.448471	5.47723
	t(min)	C0	R.E	qt	qe	log(qe-qt)	t/qt	t^0.5
	0		0
	2	100	18.8	18.9899	82	1.79941	0.105319	1.41421
	5	100	29.1	29.3939	82	1.72104	0.170103	2.23607
	10	100	37.7	38.0808	82	1.64265	0.262599	3.16228
	15	100	55.5	56.0606	82	1.41396	0.267568	3.87298
	20	100	68.5	69.1919	82	1.10748	0.289051	4.47214
	30	100	79.7	80.5051	82	0.174627	0.372647	5.47723
														weber
				200	96.1
				300	94.3
				400	90.1
				500	87.3
				600	85.9
				800	83.7
										t	C0	c	C	removal
										0	5	1	5	0
										15	5	0.2	1	80
										30	5	0.102	0.51	89.8
										60	5	0.01	0.05	99
										90	5	0.001	0.005	99.9
										120	5	0.001	0.005	99.9
										180	5	0.001	0.005	99.9
										300	5	0.001	0.005	99.9
										0	10	2	10	0
										15	10	0.64	3.2	68
										30	10	0.51	2.55	74.5
										60	10	0.43	2.15	78.5
										90	10	0.36	1.8	82
										120	10	0.31	1.55	84.5
										180	10	0.28	1.4	86
										300	10	0.25	1.25	87.5
										0	15	3	15	0
										15	15	1.39	6.95	53.6667
										30	15	1.21	6.05	59.6667
										60	15	1.01	5.05	66.3333
										90	15	0.94	4.7	68.6667
										120	15	0.8	4	73.3333
										180	15	0.71	3.55	76.3333
										300	15	0.66	3.3	78
										0	20	4	20	0
										15	20	2.23	11.15	48
										30	20	2.1	10.5	52
										60	20	1.8	9	57
										90	20	1.6	8	64
										120	20	1.3	6.5	67.5
										180	20	1.17	5.85	70.75
										300	20	1.14	5.7	71.5
										0	30	4	20	0
										15	30	2.23	11.15	40
										30	30	2.1	10.5	46
										60	30	1.8	9	52
										90	30	1.6	8	59
										120	30	1.3	6.5	61
										180	30	1.17	5.85	64
										300	30	1.14	5.7	66
