# Supplementary material for: Valorization of biomass into amine- functionalized bio graphene for efficient ciprofloxacin adsorption in water-modeling and optimization study
Source: PLoS One. 2020 Apr 14;15(4):e0231045. doi: 10.1371/journal.pone.0231045 (PMC7156080; doi:10.1371/journal.pone.0231045)
Supplement: S3 Table — (XLS) [file pone.0231045.s003.xls]

## Sheet: Sheet1
	temp	rem	temp, k	1/temp	co	ce	qe	k	ln k	S	I	R	Ea(kj)		∆G0, kJ/mol	∆H0,kJ/mol	∆S0, kJ/mol
	20	95.7	293	0.00341297	50	2.15	48.3333	22.4806	3.11265	-5520.13	21.8915	8.314	45.8943	chemical adsorption	-7.58243	45.8943	0.182006
	30	96.6	303	0.00330033	50	1.7	53.6667	31.5686	3.45216						-8.69649
	40	98.8	313	0.00319489	50	0.6	54.8889	91.4815	4.51614						-11.7523
	50	99	323	0.00309598	50	0.5	55	110	4.70048						-12.6228
	volume	1		removal	CE	QE
	dose	0.99		90	5	48.3333
				94.9	2.55	53.6667
				98.6	0.7	54.8889
				99	0.5	55
